# Supplementary material for: Association of Subclinical Hypothyroidism with Present and Absent Anti-Thyroid Antibodies with PCOS Phenotypes and Metabolic Profile
Source: J Clin Med. 2022 Mar 11;11(6):1547. doi: 10.3390/jcm11061547 (PMC8948753; doi:10.3390/jcm11061547)
Supplement: Supplementary file 1 [file jcm-11-01547-s001.zip]

Archive with 1 entries (1 files):
- jcm-1635080-supplementary.pdf
